# Supplementary material for: Adsorption Performance of Heavy Metal Ions under Multifactorial Conditions by Synthesized Organic-Inorganic Hybrid Membranes
Source: Membranes (Basel). 2023 May 19;13(5):531. doi: 10.3390/membranes13050531 (PMC10224549; doi:10.3390/membranes13050531)
Supplement: Supplementary file 1 [file membranes-13-00531-s001.zip]

Archive with 1 entries (1 files):
- membranes-2345190-supplementary.pdf
